# Supplementary material for: Metabolomic Analysis Demonstrates the Impacts of Polyketide Synthases PKS14 and PKS15 on the Production of Beauvericins, Bassianolide, Enniatin A, and Ferricrocin in Entomopathogen Beauveria bassiana
Source: Metabolites. 2023 Mar 14;13(3):425. doi: 10.3390/metabo13030425 (PMC10057652; doi:10.3390/metabo13030425)
Supplement: Supplementary file 1 [file metabolites-13-00425-s001.zip]

Archive with 1 entries (1 files):
- metabolites-2174978-supplementary.pdf
